# Supplementary material for: Suppression of Grape White Rot Caused by Coniella vitis Using the Potential Biocontrol Agent Bacillus velezensis GSBZ09
Source: Pathogens. 2022 Feb 14;11(2):248. doi: 10.3390/pathogens11020248 (PMC8876275; doi:10.3390/pathogens11020248)
Supplement: Supplementary file 1 [file pathogens-11-00248-s001.zip]

Archive with 1 entries (1 files):
- pathogens-1550702-supplementary.pdf
